# Supplementary material for: Array-Based Epigenetic Aging Indices May Be Racially Biased
Source: Genes (Basel). 2020 Jun 22;11(6):685. doi: 10.3390/genes11060685 (PMC7349894; doi:10.3390/genes11060685)
Supplement: Supplementary file 1 [file genes-11-00685-s001.zip]

Archive with 1 entries (1 files):
- genes-809143-supplementary.xlsx
