# Supplementary material for: Array-Based Epigenetic Aging Indices May Be Racially Biased
Source: Genes (Basel). 2020 Jun 22;11(6):685. doi: 10.3390/genes11060685 (PMC7349894; doi:10.3390/genes11060685)
Supplement: Supplementary file 1 [file genes-11-00685-s001.zip › genes-809143-supplementary.xlsx]

## Sheet: Sheet1
Illumina Probe	Illumina Probe	T-tests	BF correct	Probe_SNPs	Probe_SNPs_10
cg08654655	cg08654655	2.28e-15	1.16964e-12
cg18771300	cg18771300	3.13e-15	1.60569e-12
cg15344028	cg15344028	9.86e-15	5.05818e-12
cg02016419	cg02016419	2.05e-12	1.05165e-09
cg12402251	cg12402251	4.58e-12	2.34954e-09
cg04718414	cg04718414	5.78e-12	2.96514e-09	rs17337675
cg08251399	cg08251399	1.81e-11	9.2853e-09
cg12864235	cg12864235	2.62e-11	1.34406e-08
cg09799873	cg09799873	2.26e-10	1.15938e-07		rs73925316
cg00862290	cg00862290	4.37e-10	2.24181e-07
cg06638451	cg06638451	5.77e-10	2.96001e-07	rs17059410
cg19566405	cg19566405	7.7e-10	3.9501e-07
cg13509147	cg13509147	7.77e-10	3.98601e-07
cg20066677	cg20066677	1.1e-09	5.643e-07
cg16713727	cg16713727	3.18e-08	1.63134e-05
cg11618577	cg11618577	3.49e-08	1.79037e-05
cg12813792	cg12813792	4.93e-08	2.52909e-05
cg04836038	cg04836038	7.23e-08	3.70899e-05
cg27187881	cg27187881	8.21e-08	4.21173e-05
cg10795646	cg10795646	9.29e-08	4.76577e-05
cg15201877	cg15201877	2.32e-07	0.000119016
cg17133388	cg17133388	4.1e-07	0.00021033
cg13119609	cg13119609	4.64e-07	0.000238032
cg22736354	cg22736354	4.96e-07	0.000254448	rs28940575
cg23159337	cg23159337	8.61e-07	0.000441693	rs34959916
cg24125648	cg24125648	1.2e-06	0.0006156	rs75056397
cg15963417	cg15963417	1.38e-06	0.00070794	rs62652660
cg09304040	cg09304040	1.58e-06	0.00081054
cg09404633	cg09404633	1.82e-06	0.00093366
cg10570177	cg10570177	2.56e-06	0.00131328	rs36223203
cg00168942	cg00168942	3.58e-06	0.00183654
cg08067365	cg08067365	3.78e-06	0.00193914	rs15842
cg07038400	cg07038400	5.5e-06	0.0028215
cg19514469	cg19514469	6.57e-06	0.00337041
cg14223995	cg14223995	8.81e-06	0.00451953
cg25428451	cg25428451	1.01e-05	0.0051813
cg26614073	cg26614073	1.15e-05	0.0058995
cg03991512	cg03991512	1.84e-05	0.0094392
cg08331960	cg08331960	1.98e-05	0.0101574	rs74712924
cg21081971	cg21081971	2.37e-05	0.0121581
cg06363129	cg06363129	2.51e-05	0.0128763
cg06690548	cg06690548	2.52e-05	0.0129276
cg00687674	cg00687674	2.91e-05	0.0149283	rs311888
cg20570279	cg20570279	3.28e-05	0.0168264		rs58554368
cg26581729	cg26581729	6.4e-05	0.032832
cg22473095	cg22473095	7.13e-05	0.0365769
cg24674703	cg24674703	7.63e-05	0.0391419
cg04755031	cg04755031	8.96e-05	0.0459648
cg15856055	cg15856055	9.09e-05	0.0466317
cg15013019	cg15013019	9.22e-05	0.0472986
cg12473775	cg12473775	9.83e-05	NS
cg14972143	cg14972143	0.000106	NS
cg16408970	cg16408970	0.000107	NS
cg00338702	cg00338702	0.000112	NS
cg24556026	cg24556026	0.000116	NS	rs80273721
cg05759269	cg05759269	0.000118	NS
cg27244482	cg27244482	0.000149	NS
cg13510262	cg13510262	0.00015	NS
cg11426590	cg11426590	0.000161	NS
cg17324128	cg17324128	0.000181	NS	rs72780655
cg21363706	cg21363706	0.000196	NS
cg25251635	cg25251635	0.000227	NS
cg26022315	cg26022315	0.000306	NS
cg14918082	cg14918082	0.000327	NS	rs11656822
cg18001427	cg18001427	0.000358	NS
cg13120519	cg13120519	0.000365	NS
cg10669058	cg10669058	0.000456	NS
cg26711820	cg26711820	0.000483	NS
cg17923358	cg17923358	0.000498	NS
cg10878896	cg10878896	0.000528	NS
cg13564075	cg13564075	0.000553	NS
cg09096950	cg09096950	0.000589	NS
cg14423778	cg14423778	0.000605	NS
cg04416752	cg04416752	0.00061	NS
cg19615059	cg19615059	0.000656	NS	rs4635144
cg05898102	cg05898102	0.000664	NS
cg19028160	cg19028160	0.000675	NS
cg24332433	cg24332433	0.000731	NS
cg04736140	cg04736140	0.000755	NS		rs71632348
cg26212924	cg26212924	0.000831	NS	rs74350843
cg01056568	cg01056568	0.000864	NS
cg24505341	cg24505341	0.000973	NS
cg05228408	cg05228408	0.00098	NS	rs45504095
cg18587364	cg18587364	0.001049	NS
cg23239039	cg23239039	0.001117	NS
cg06134964	cg06134964	0.001118	NS		rs72960294
cg22179082	cg22179082	0.001183	NS
cg13323474	cg13323474	0.001196	NS
cg17749443	cg17749443	0.001204	NS
cg18693704	cg18693704	0.001208	NS
cg18732541	cg18732541	0.001231	NS
cg16357381	cg16357381	0.001277	NS
cg25092328	cg25092328	0.00132	NS	rs41287068
cg20891917	cg20891917	0.001421	NS
cg02735486	cg02735486	0.001436	NS
cg21120249	cg21120249	0.001472	NS
cg24110063	cg24110063	0.001483	NS
cg24651706	cg24651706	0.001489	NS
cg13656360	cg13656360	0.001536	NS
cg00350702	cg00350702	0.001538	NS
cg20761322	cg20761322	0.001552	NS
cg07236943	cg07236943	0.001552	NS
cg16354207	cg16354207	0.001579	NS
cg13258700	cg13258700	0.0016	NS
cg11896923	cg11896923	0.001675	NS
cg12238343	cg12238343	0.001735	NS
cg09630437	cg09630437	0.001861	NS
cg26842024	cg26842024	0.001957	NS
cg22594309	cg22594309	0.002001	NS
cg18691434	cg18691434	0.002038	NS
cg26382071	cg26382071	0.002104	NS	rs2285997
cg08872493	cg08872493	0.002176	NS
cg22991148	cg22991148	0.002289	NS
cg01114088	cg01114088	0.002459	NS
cg16340918	cg16340918	0.002498	NS	rs74151659
cg21200703	cg21200703	0.002722	NS
cg00297600	cg00297600	0.002793	NS
cg06295856	cg06295856	0.00289	NS
cg04601137	cg04601137	0.002948	NS
cg13631913	cg13631913	0.003018	NS
cg25898500	cg25898500	0.003353	NS
cg07654934	cg07654934	0.003696	NS
cg06975499	cg06975499	0.003874	NS
cg08035942	cg08035942	0.003957	NS
cg21207418	cg21207418	0.004023	NS
cg01137065	cg01137065	0.004037	NS
cg21712685	cg21712685	0.004274	NS
cg07180649	cg07180649	0.004278	NS
cg03703325	cg03703325	0.004351	NS
cg26091688	cg26091688	0.00445	NS
cg16648841	cg16648841	0.004595	NS
cg02802055	cg02802055	0.004736	NS	rs78869308
cg14467840	cg14467840	0.004768	NS
cg22197830	cg22197830	0.004899	NS
cg17431739	cg17431739	0.004905	NS
cg26350286	cg26350286	0.005019	NS
cg23710218	cg23710218	0.005624	NS
cg16933388	cg16933388	0.005686	NS
cg09434995	cg09434995	0.005806	NS
cg26219051	cg26219051	0.006042	NS
cg25881193	cg25881193	0.006251	NS
cg22512531	cg22512531	0.006549	NS	rs77197395
cg20967028	cg20967028	0.006631	NS
cg14175438	cg14175438	0.00687	NS
cg21993406	cg21993406	0.007093	NS
cg01918706	cg01918706	0.007218	NS
cg26394940	cg26394940	0.007301	NS
cg17641104	cg17641104	0.007352	NS
cg18881501	cg18881501	0.007393	NS
cg14105047	cg14105047	0.007618	NS
cg03565081	cg03565081	0.007718	NS
cg21053529	cg21053529	0.007993	NS
cg22495124	cg22495124	0.008066	NS
cg02631957	cg02631957	0.009419	NS
cg13307384	cg13307384	0.009421	NS
cg02154074	cg02154074	0.01002	NS		rs73949680
cg07265300	cg07265300	0.010067	NS	rs74883678
cg04014889	cg04014889	0.010197	NS
cg11600161	cg11600161	0.01133	NS
cg11233384	cg11233384	0.011808	NS
cg05087948	cg05087948	0.012518	NS
cg16854606	cg16854606	0.01275	NS
cg04528819	cg04528819	0.013596	NS
cg21201109	cg21201109	0.014418	NS
cg01252496	cg01252496	0.014736	NS
cg04480914	cg04480914	0.015265	NS
cg27514224	cg27514224	0.015454	NS
cg16718891	cg16718891	0.015462	NS
cg04424621	cg04424621	0.015582	NS
cg06327515	cg06327515	0.016265	NS
cg21762589	cg21762589	0.016334	NS		rs77442133
cg13613532	cg13613532	0.016781	NS
cg00515905	cg00515905	0.017401	NS
cg15887846	cg15887846	0.017673	NS
cg00503840	cg00503840	0.019383	NS
cg15447479	cg15447479	0.019566	NS
cg08529529	cg08529529	0.020126	NS
cg00462994	cg00462994	0.021198	NS
cg09413557	cg09413557	0.021207	NS
cg03258472	cg03258472	0.022074	NS
cg26665419	cg26665419	0.023216	NS
cg17770886	cg17770886	0.023779	NS
cg13700897	cg13700897	0.024166	NS
cg27367952	cg27367952	0.024416	NS
cg09294589	cg09294589	0.02502	NS
cg08899632	cg08899632	0.025107	NS
cg14009688	cg14009688	0.025708	NS
cg05501584	cg05501584	0.025915	NS
cg25459323	cg25459323	0.026645	NS
cg19356189	cg19356189	0.026646	NS
cg13460409	cg13460409	0.026817	NS
cg16743289	cg16743289	0.026908	NS
cg13861644	cg13861644	0.02702	NS
cg27493997	cg27493997	0.027337	NS
cg15903282	cg15903282	0.027339	NS	rs57941453
cg18392482	cg18392482	0.02816	NS	rs77451032	rs76989777
cg23124451	cg23124451	0.028406	NS
cg19731122	cg19731122	0.028556	NS
cg01254459	cg01254459	0.028873	NS
cg08212685	cg08212685	0.02989	NS
cg12188560	cg12188560	0.032417	NS
cg12324144	cg12324144	0.032698	NS
cg15642326	cg15642326	0.033248	NS
cg09851465	cg09851465	0.03398	NS
cg03623878	cg03623878	0.035698	NS
cg19287114	cg19287114	0.035943	NS
cg03929796	cg03929796	0.038904	NS
cg10523019	cg10523019	0.039157	NS
cg11903057	cg11903057	0.039374	NS	rs10016264
cg19586576	cg19586576	0.039757	NS
cg00943950	cg00943950	0.040378	NS
cg15569512	cg15569512	0.041626	NS
cg05125838	cg05125838	0.042992	NS
cg17726022	cg17726022	0.044068	NS
cg26824091	cg26824091	0.044164	NS
cg08896629	cg08896629	0.044502	NS	rs34635766
cg22809047	cg22809047	0.04528	NS
cg09556292	cg09556292	0.045913	NS
cg12265604	cg12265604	0.045955	NS
cg06171242	cg06171242	0.046778	NS	rs76659610
cg26201213	cg26201213	0.046899	NS
cg13899108	cg13899108	0.047692	NS
cg10052840	cg10052840	0.04795	NS
cg20173259	cg20173259	0.050405	NS
cg21907579	cg21907579	0.050461	NS	rs78462880
cg16319578	cg16319578	0.051506	NS
cg02151301	cg02151301	0.054023	NS
cg14159818	cg14159818	0.054513	NS
cg01946401	cg01946401	0.054552	NS
cg11487705	cg11487705	0.054986	NS
cg22396353	cg22396353	0.055679	NS
cg16295988	cg16295988	0.057893	NS
cg02071305	cg02071305	0.059699	NS
cg20550118	cg20550118	0.05973	NS
cg19378133	cg19378133	0.060054	NS
cg13656062	cg13656062	0.060392	NS
cg19724470	cg19724470	0.060832	NS	rs866066
cg17903544	cg17903544	0.061456	NS
cg17966192	cg17966192	0.062738	NS
cg05422352	cg05422352	0.063609	NS
cg27626102	cg27626102	0.064725	NS
cg23213217	cg23213217	0.066788	NS
cg21006686	cg21006686	0.067504	NS		rs58761747
cg13854874	cg13854874	0.070047	NS
cg22090592	cg22090592	0.071093	NS
cg10636246	cg10636246	0.07253	NS	rs3834102
cg08487374	cg08487374	0.07257	NS
cg17038116	cg17038116	0.075021	NS
cg24493940	cg24493940	0.07737	NS
cg02480835	cg02480835	0.078007	NS
cg04007936	cg04007936	0.079772	NS	rs34242778
cg08900043	cg08900043	0.080523	NS
cg15966757	cg15966757	0.08303	NS
cg00261781	cg00261781	0.083045	NS
cg01400401	cg01400401	0.084514	NS
cg06189653	cg06189653	0.084579	NS
cg12743894	cg12743894	0.084687	NS
cg14281160	cg14281160	0.085923	NS
cg01441777	cg01441777	0.086184	NS
cg25769980	cg25769980	0.086296	NS	rs56139335
cg06533629	cg06533629	0.086888	NS
cg19008809	cg19008809	0.087334	NS	rs1118210
cg16372520	cg16372520	0.088393	NS
cg05851163	cg05851163	0.088819	NS
cg17940013	cg17940013	0.094428	NS
cg10667970	cg10667970	0.09454	NS
cg23173910	cg23173910	0.097542	NS
cg18996776	cg18996776	0.099773	NS
cg03977782	cg03977782	0.102043	NS
cg12373771	cg12373771	0.10425	NS
cg15551881	cg15551881	0.104619	NS
cg15381313	cg15381313	0.108116	NS
cg26866325	cg26866325	0.108792	NS
cg08475827	cg08475827	0.109648	NS
cg00744433	cg00744433	0.110112	NS
cg10654016	cg10654016	0.111323	NS	rs1177578
cg01211097	cg01211097	0.114744	NS
cg25136687	cg25136687	0.117622	NS
cg20674577	cg20674577	0.118048	NS
cg22484793	cg22484793	0.11907	NS
cg15171237	cg15171237	0.121478	NS
cg12985418	cg12985418	0.124119	NS
cg06958034	cg06958034	0.125203	NS
cg12261786	cg12261786	0.129513	NS
cg09322949	cg09322949	0.132548	NS
cg19686152	cg19686152	0.132593	NS
cg16466334	cg16466334	0.135623	NS
cg15489301	cg15489301	0.136868	NS
cg16313343	cg16313343	0.137131	NS	rs75383873
cg19556572	cg19556572	0.138407	NS	rs16928692
cg25713185	cg25713185	0.142845	NS
cg00335286	cg00335286	0.143884	NS
cg13654195	cg13654195	0.144415	NS
cg01335367	cg01335367	0.145375	NS
cg20828084	cg20828084	0.145505	NS
cg24407308	cg24407308	0.145852	NS	rs56044090
cg19297232	cg19297232	0.153368	NS
cg07073964	cg07073964	0.15968	NS
cg14916213	cg14916213	0.162546	NS	rs28403596
cg05270634	cg05270634	0.164512	NS
cg18468844	cg18468844	0.165443	NS
cg00412772	cg00412772	0.166264	NS
cg05440289	cg05440289	0.169983	NS
cg23376526	cg23376526	0.172631	NS
cg19573166	cg19573166	0.173049	NS
cg20234170	cg20234170	0.178294	NS
cg17605084	cg17605084	0.179357	NS
cg14550518	cg14550518	0.181683	NS
cg11177450	cg11177450	0.184654	NS
cg08424423	cg08424423	0.186683	NS	rs2302399
cg01626227	cg01626227	0.188391	NS
cg16173067	cg16173067	0.199923	NS
cg07211259	cg07211259	0.204144	NS
cg23568913	cg23568913	0.204948	NS
cg05294243	cg05294243	0.210625	NS
cg21801378	cg21801378	0.212415	NS
cg16728114	cg16728114	0.213322	NS
cg15498283	cg15498283	0.217763	NS
cg20652640	cg20652640	0.220516	NS
cg22407458	cg22407458	0.222331	NS
cg16612562	cg16612562	0.227848	NS		rs73156525
cg13975369	cg13975369	0.231642	NS
cg00194146	cg00194146	0.234806	NS
cg09196959	cg09196959	0.235801	NS
cg27655905	cg27655905	0.238101	NS
cg05316065	cg05316065	0.241245	NS
cg09548179	cg09548179	0.245384	NS
cg25022327	cg25022327	0.245645	NS
cg17536848	cg17536848	0.246184	NS
cg19632206	cg19632206	0.250844	NS
cg21926612	cg21926612	0.251443	NS
cg04087608	cg04087608	0.251743	NS
cg07494518	cg07494518	0.253009	NS
cg03340261	cg03340261	0.257268	NS	rs55913774
cg24505122	cg24505122	0.259853	NS
cg14754581	cg14754581	0.260681	NS
cg00083937	cg00083937	0.266223	NS
cg20572838	cg20572838	0.266855	NS
cg23338195	cg23338195	0.268809	NS
cg17129388	cg17129388	0.269322	NS
cg08668790	cg08668790	0.27024	NS
cg16984944	cg16984944	0.27416	NS
cg04169469	cg04169469	0.277097	NS
cg13571802	cg13571802	0.278746	NS
cg14747225	cg14747225	0.280567	NS
cg26394737	cg26394737	0.28438	NS
cg06144905	cg06144905	0.285484	NS
cg05492270	cg05492270	0.28628	NS
cg11631518	cg11631518	0.287674	NS
cg13351161	cg13351161	0.293833	NS
cg25256723	cg25256723	0.299412	NS	rs16862404
cg10922280	cg10922280	0.300978	NS
cg02976574	cg02976574	0.302886	NS
cg19104072	cg19104072	0.303263	NS
cg19345165	cg19345165	0.303922	NS
cg19439331	cg19439331	0.309896	NS
cg20090497	cg20090497	0.311307	NS
cg25536676	cg25536676	0.311863	NS
cg13550877	cg13550877	0.313073	NS
cg01651821	cg01651821	0.318239	NS
cg21099326	cg21099326	0.321494	NS
cg12177001	cg12177001	0.322638	NS
cg01930621	cg01930621	0.323527	NS
cg03007010	cg03007010	0.326344	NS
cg21835643	cg21835643	0.327138	NS
cg26815229	cg26815229	0.328112	NS	rs11572188
cg08586737	cg08586737	0.332065	NS
cg22395019	cg22395019	0.333069	NS
cg12145907	cg12145907	0.33723	NS
cg26898166	cg26898166	0.337801	NS
cg26104204	cg26104204	0.338145	NS
cg00412805	cg00412805	0.340936	NS
cg26096837	cg26096837	0.347148	NS	rs76081947
cg03535648	cg03535648	0.35689	NS
cg13296371	cg13296371	0.358213	NS
cg13718960	cg13718960	0.360844	NS
cg13042288	cg13042288	0.368593	NS
cg01450842	cg01450842	0.372128	NS
cg27015931	cg27015931	0.37321	NS	rs7184904
cg18384097	cg18384097	0.37657	NS
cg18241647	cg18241647	0.378166	NS
cg01511567	cg01511567	0.390512	NS
cg12289045	cg12289045	0.390664	NS
cg03819692	cg03819692	0.392443	NS	rs75025772
cg16085042	cg16085042	0.406044	NS
cg14350002	cg14350002	0.406525	NS
cg06994793	cg06994793	0.415816	NS
cg24921089	cg24921089	0.417921	NS
cg05442902	cg05442902	0.419449	NS
cg01459453	cg01459453	0.421741	NS
cg15881088	cg15881088	0.424705	NS
cg24208206	cg24208206	0.429802	NS
cg13409216	cg13409216	0.442279	NS
cg01131735	cg01131735	0.450008	NS
cg08694544	cg08694544	0.450439	NS
cg05473871	cg05473871	0.450485	NS
cg27440834	cg27440834	0.457392	NS	rs28384489
cg12269343	cg12269343	0.463116	NS
cg17627559	cg17627559	0.469344	NS
cg19398783	cg19398783	0.471204	NS
cg21296230	cg21296230	0.473255	NS
cg13994175	cg13994175	0.474476	NS
cg19149785	cg19149785	0.475934	NS	rs78215992
cg22947000	cg22947000	0.476901	NS
cg02309431	cg02309431	0.484134	NS	rs1998113
cg22582569	cg22582569	0.49247	NS
cg04359302	cg04359302	0.494032	NS
cg20162159	cg20162159	0.505604	NS
cg04616566	cg04616566	0.506621	NS
cg25229964	cg25229964	0.510683	NS
cg07850604	cg07850604	0.511545	NS
cg03387497	cg03387497	0.513241	NS	rs4813275
cg26312920	cg26312920	0.513488	NS
cg11490446	cg11490446	0.520407	NS
cg23152772	cg23152772	0.526386	NS
cg22194129	cg22194129	0.54231	NS
cg22580353	cg22580353	0.543763	NS
cg23191950	cg23191950	0.544891	NS
cg22983092	cg22983092	0.54618	NS
cg19722847	cg19722847	0.552261	NS
cg12247247	cg12247247	0.553419	NS
cg22971191	cg22971191	0.553785	NS
cg22511262	cg22511262	0.557638	NS
cg02503970	cg02503970	0.558665	NS
cg10225525	cg10225525	0.56741	NS
cg20492933	cg20492933	0.56767	NS
cg07484827	cg07484827	0.569555	NS	rs2231530
cg09809672	cg09809672	0.57199	NS
cg13514050	cg13514050	0.576857	NS
cg19663795	cg19663795	0.578459	NS
cg26109803	cg26109803	0.583594	NS
cg16816226	cg16816226	0.599454	NS
cg17896249	cg17896249	0.600164	NS
cg05089968	cg05089968	0.600202	NS
cg03172991	cg03172991	0.603328	NS
cg23668631	cg23668631	0.618847	NS
cg13449372	cg13449372	0.623128	NS
cg04818845	cg04818845	0.633297	NS
cg13843773	cg13843773	0.633882	NS
cg26932976	cg26932976	0.63465	NS	rs1003429	rs62069980
cg06637774	cg06637774	0.638165	NS
cg01261503	cg01261503	0.642938	NS
cg02228185	cg02228185	0.654744	NS	rs17850703
cg05532892	cg05532892	0.665308	NS
cg21649520	cg21649520	0.668301	NS
cg00410898	cg00410898	0.670405	NS
cg01221637	cg01221637	0.673848	NS
cg04333463	cg04333463	0.681928	NS
cg24304712	cg24304712	0.683204	NS
cg06908778	cg06908778	0.684854	NS
cg22282672	cg22282672	0.693829	NS
cg19883905	cg19883905	0.696863	NS
cg14689355	cg14689355	0.699551	NS
cg18809289	cg18809289	0.700122	NS	rs12762604	rs76739827
cg04084157	cg04084157	0.70175	NS
cg23818978	cg23818978	0.703345	NS
cg02229946	cg02229946	0.705846	NS	rs28947187
cg26746469	cg26746469	0.718593	NS
cg08587542	cg08587542	0.72235	NS
cg05441133	cg05441133	0.723294	NS	rs76241298
cg09480837	cg09480837	0.734641	NS
cg11459714	cg11459714	0.735788	NS
cg05697249	cg05697249	0.736666	NS
cg00079056	cg00079056	0.741512	NS
cg09254939	cg09254939	0.742367	NS
cg06493994	cg06493994	0.744233	NS
cg14473016	cg14473016	0.755738	NS
cg10158181	cg10158181	0.762045	NS
cg08074477	cg08074477	0.766633	NS		rs75625483
cg09892203	cg09892203	0.770265	NS
cg11237115	cg11237115	0.770628	NS
cg00955230	cg00955230	0.771145	NS
cg17526300	cg17526300	0.779666	NS
cg15611364	cg15611364	0.782638	NS
cg18267374	cg18267374	0.790132	NS	rs61735462
cg16543027	cg16543027	0.793151	NS
cg01128603	cg01128603	0.795678	NS
cg17009433	cg17009433	0.798228	NS
cg00113951	cg00113951	0.808382	NS
cg07929310	cg07929310	0.821837	NS
cg23832061	cg23832061	0.827457	NS
cg03112869	cg03112869	0.830003	NS
cg10202457	cg10202457	0.831096	NS	rs74656258
cg08169325	cg08169325	0.833201	NS
cg23234999	cg23234999	0.838675	NS
cg21184495	cg21184495	0.842965	NS
cg19371795	cg19371795	0.843585	NS
cg15811427	cg15811427	0.846678	NS
cg10591174	cg10591174	0.854289	NS
cg07817698	cg07817698	0.855536	NS
cg10917602	cg10917602	0.88064	NS
cg00845900	cg00845900	0.894748	NS
cg19685066	cg19685066	0.912258	NS
cg00582628	cg00582628	0.915895	NS
cg01623187	cg01623187	0.918625	NS
cg02197293	cg02197293	0.923881	NS	rs640126
cg26357744	cg26357744	0.926945	NS
cg03724882	cg03724882	0.938111	NS
cg13587552	cg13587552	0.939209	NS	rs57513698
cg13218906	cg13218906	0.95105	NS
cg10900550	cg10900550	0.951856	NS
cg15427448	cg15427448	0.964448	NS
cg18003795	cg18003795	0.965874	NS
cg00230271	cg00230271	0.966491	NS
cg11833861	cg11833861	0.9674	NS
cg23127998	cg23127998	0.967486	NS
cg01519742	cg01519742	0.971701	NS
cg12991365	cg12991365	0.973965	NS
cg21137706	cg21137706	0.982599	NS
cg19560210	cg19560210	0.983275	NS
cg09045681	cg09045681	0.984923	NS
cg17861230	cg17861230	0.99247	NS
cg18117393	cg18117393	0.9987	NS
